# Supplementary material for: Quality Standard for Rehabilitation of Young Deaf Children Receiving Cochlear Implants
Source: Medicina (Kaunas). 2023 Jul 24;59(7):1354. doi: 10.3390/medicina59071354 (PMC10386159; doi:10.3390/medicina59071354)
Supplement: Supplementary file 1 [file medicina-59-01354-s001.zip]

Archive with 2 entries (2 files):
- Supplementary_Final list of publications scored on level of evidence A and B.pdf
- Table S1 and Table S2.pdf
